# Supplementary material for: Recognition of Long-COVID-19 Patients in a Canadian Tertiary Hospital Setting: A Retrospective Analysis of Their Clinical and Laboratory Characteristics
Source: Pathogens. 2021 Sep 26;10(10):1246. doi: 10.3390/pathogens10101246 (PMC8537802; doi:10.3390/pathogens10101246)
Supplement: Supplementary file 1 [file pathogens-10-01246-s001.zip]

Archive with 1 entries (1 files):
- pathogens-1353051-supplementary.pdf
